# Supplementary material for: Epigenetic programming of host lipid metabolism associated with resistance to TST/IGRA conversion after exposure to Mycobacterium tuberculosis
Source: mSystems. 2024 Aug 20;9(9):e00628-24. doi: 10.1128/msystems.00628-24 (PMC11406990; doi:10.1128/msystems.00628-24)
Supplement: Table S1 — Differentially accessible regions, differentially methylated probes, and differentially methylated regions in RSTR vs LTBI monocytes. [file msystems.00628-24-s0002.xlsx]

## Sheet: DAR
group

## Sheet: DMP
group

## Sheet: DMR
group

## Sheet: DMR_probe
group
