# Supplementary material for: Epigenetic programming of host lipid metabolism associated with resistance to TST/IGRA conversion after exposure to Mycobacterium tuberculosis
Source: mSystems. 2024 Aug 20;9(9):e00628-24. doi: 10.1128/msystems.00628-24 (PMC11406990; doi:10.1128/msystems.00628-24)
Supplement: Table S3 — DMR annotation. [file msystems.00628-24-s0004.csv]

Gene	Annotation	DMR	Total probes	Minimum probe FDR	Probe higher methylation	Mean DMR higher methylation
ABLIM1	intron	DMR 7	2	0.13	RSTR	RSTR
AC053503.11	TSS1500	DMR 40	3	0.11	LTBI	LTBI
ACSS2	TSS1500	DMR 41	5	0.1	RSTR/LTBI	RSTR
AMZ1	5'UTR	DMR 45	3	0.31	LTBI	LTBI
APOC3	TSS1500	DMR 25	2	0.34	RSTR	RSTR
C10orf10	intron	DMR 2	4	0.02	RSTR/LTBI	RSTR
C12orf29	TSS1500	DMR 54	4	0.11	RSTR/LTBI	RSTR
C1orf198	5'UTR	DMR 60	5	0.09	RSTR/LTBI	RSTR
CCDC173	exon	DMR 48	3	0.3	RSTR	RSTR
CDC42EP3	TSS1500	DMR 30	2	0.16	RSTR	RSTR
CDH4	intron	DMR 22	2	0.12	LTBI	LTBI
CHFR	5'UTR/intron	DMR 12	2	0.07	RSTR/LTBI	LTBI
CIT	exon/TSS1500	DMR 62	7	0.07	RSTR/LTBI	RSTR
CTD-2540L5.5	TSS1500	DMR 32	2	0.2	RSTR	RSTR
DCAF11	TSS1500	DMR 33	2	0.18	RSTR/LTBI	RSTR
DEF8	TSS1500	DMR 19	2	0.11	LTBI	LTBI
ECSIT	TSS1500/5'UTR	DMR 53	3	0.46	RSTR/LTBI	LTBI
FMNL3	intron	DMR 14	2	0.23	LTBI	LTBI
FN3K	TSS1500/intron	DMR 1	5	0.01	LTBI	LTBI
ITFG3	5'UTR	DMR 15	2	0.28	RSTR	RSTR
JMJD1C	intron	DMR 27	2	0.14	RSTR/LTBI	RSTR
KCNQ1	TSS1500	DMR 61	6	0.08	RSTR/LTBI	RSTR
MAP3K14	exon	DMR 17	3	0.03	RSTR	RSTR
MCM2	intron	DMR 10	2	0.05	RSTR/LTBI	RSTR
MRPL18	TSS1500	DMR 63	7	0.08	RSTR/LTBI	RSTR
NRL	TSS1500	DMR 33	2	0.18	RSTR/LTBI	RSTR
PER3	intron	DMR 37	4	0.29	LTBI	LTBI
PHTF2	5'UTR	DMR 42	3	0.13	RSTR/LTBI	LTBI
PLA2G3	TSS1500/5'UTR	DMR 49	5	0.2	LTBI	LTBI
PLEKHH3	intron	DMR 8	2	0.18	LTBI	LTBI
PMF1	TSS1500	DMR 50	3	0.42	LTBI	LTBI
PMF1-BGLAP	TSS1500	DMR 50	3	0.42	LTBI	LTBI
RARG	TSS1500/intron	DMR 44	4	0.06	RSTR/LTBI	RSTR
RASSF4	intron	DMR 2	4	0.02	RSTR/LTBI	RSTR
RBFOX3	5'UTR	DMR 4	2	0.06	LTBI	LTBI
RP11-159H22.2	TSS1500/intron	DMR 35	3	0.18	LTBI	LTBI
RP11-686G8.2	TSS1500	DMR 29	2	0.15	LTBI	LTBI
RP3-467L1.4	intron	DMR 37	4	0.29	LTBI	LTBI
RPTOR	intron	DMR 18	2	0.1	RSTR	RSTR
SHANK2	intron	DMR 20	3	0.25	LTBI	LTBI
SHANK2	intron	DMR 59	6	0.41	LTBI	LTBI
SPEG	TSS1500	DMR 40	3	0.11	LTBI	LTBI
TOP3A	intron	DMR 13	2	0.07	RSTR/LTBI	LTBI
TRIM68	5'UTR/exon	DMR 52	4	0.45	LTBI	LTBI
ZNRF4	5'UTR	DMR 43	3	0.29	RSTR	RSTR
