# Supplementary material for: Epigenetic programming of host lipid metabolism associated with resistance to TST/IGRA conversion after exposure to Mycobacterium tuberculosis
Source: mSystems. 2024 Aug 20;9(9):e00628-24. doi: 10.1128/msystems.00628-24 (PMC11406990; doi:10.1128/msystems.00628-24)
Supplement: Table S4 — Gene set enrichment analysis (GSEA) of RNAseq. [file msystems.00628-24-s0005.xlsx]

## Sheet: MDM-IFN-GSEA
group

## Sheet: MTB-RSTR-GSEA
group
