# Supplementary material for: Epigenetic programming of host lipid metabolism associated with resistance to TST/IGRA conversion after exposure to Mycobacterium tuberculosis
Source: mSystems. 2024 Aug 20;9(9):e00628-24. doi: 10.1128/msystems.00628-24 (PMC11406990; doi:10.1128/msystems.00628-24)
Supplement: Table S5 — HDL linear models. [file msystems.00628-24-s0006.xlsx]

## Sheet: HDL~RSTR
group

## Sheet: CEC~HDL
group
